# Supplementary material for: Diabetes-Specific Complete Smoothie Formulas Improve Postprandial Glycemic Response in Obese Type 2 Diabetic Individuals: A Randomized Crossover Trial
Source: Nutrients. 2024 Jan 30;16(3):395. doi: 10.3390/nu16030395 (PMC10857113; doi:10.3390/nu16030395)
Supplement: Supplementary file 1 [file nutrients-16-00395-s001.zip]

Archive with 1 entries (1 files):
- nutrients-2845147-supplementary.pdf
